# Supplementary material for: In Vivo Anti-Inflammatory Evaluation and In Silico Physicochemical Characterization of Flavanones from E. platycarpa Leaves
Source: Molecules. 2025 Sep 13;30(18):3728. doi: 10.3390/molecules30183728 (PMC12472972; doi:10.3390/molecules30183728)
Supplement: Supplementary file 1 [file molecules-30-03728-s001.zip]

Archive with 1 entries (1 files):
- molecules-3842225-supplementary.pdf
